# Supplementary material for: Population Risk Factors for Severe Disease and Mortality in COVID-19 in the United States during the Pre-Vaccine Era: A Retrospective Cohort Study of National Inpatient Sample
Source: Med Sci (Basel). 2022 Dec 4;10(4):67. doi: 10.3390/medsci10040067 (PMC9788467; doi:10.3390/medsci10040067)
Supplement: Supplementary file 1 [file medsci-10-00067-s001.zip]

Archive with 1 entries (1 files):
- medsci-2033916-supplementary.pdf
